# Supplementary material for: Expansion and Contraction of the Indo-Pacific Tropical Rain Belt over the Last Three Millennia
Source: Sci Rep. 2016 Sep 29;6:34485. doi: 10.1038/srep34485 (PMC5041111; doi:10.1038/srep34485)
Supplement: Supplementary Information [file srep34485-s2.xls]

## Sheet: Read Me
Expansion and Contraction of the Indo-Pacific Tropical Rain Belt over the Last Three Millennia
R.F. Denniston et al.
Oxygen isotopic ratios, distances, and model ages for KNI-51 aragonite stalagmites.
Additional information on U-Th ages and isotopic ratios is available on the NOAA National Centers for Environmental Information website.

## Sheet: Stable Isotope Data
Stalagmite	distance	Yr BP	d18O	Stalagmite	distance	Yr BP	d18O	Stalagmite	distance	Yr BP	d18O	Stalagmite	distance	Yr BP	d18O	Stalagmite	distance	Yr BP	d18O	Stalagmite	distance	Yr BP	d18O	Stalagmite	distance	Yr BP	d18O	distance	Mineralogy	Yr BP	d18O	Stalagmite	distance	Yr BP	d18O	Stalagmite	distance	Yr BP	d18O
KNI-51-7	0	3139.84	-7.39257	KNI-51-10	4	415.438	-6.23073	KNI-51-11	403	-58.5	-7.4	KNI-51-F	0	865	-6.2	KNI-51-G	0	640.44	-7.25178	KNI-51-H	0	3676.1	-6.37313	KNI-51-I	0	2173	-6.65702	5	aragonite	2906.71	-6.47229	KNI-51-O	1	1713.28	-5.56285	KNI-51-P	2.5	2012.39	-7.5358
KNI-51-7	5	3135.38	-6.58874	KNI-51-10	5	423.226	-6.87005	KNI-51-11	402	-58	-7.91	KNI-51-F	5	859	-5.56	KNI-51-G	20	628.016	-6.73999	KNI-51-H	3	3666.58	-5.97935	KNI-51-I	5	2167.61	-5.69729	10	aragonite	2902.71	-6.89284	KNI-51-O	5	1711.18	-6.02153	KNI-51-P	5	2010.77	-7.02816
KNI-51-7	10	3130.92	-6.95273	KNI-51-10	10	431.014	-6.20795	KNI-51-11	401	-57.7	-6.26	KNI-51-F	10	852	-6.67	KNI-51-G	20	628.016	-6.23859	KNI-51-H	6	3657.33	-6.69419	KNI-51-I	10	2162.22	-6.00201	20	aragonite	2894.72	-6.58409	KNI-51-O	10	1708.55	-6.45655	KNI-51-P	10	2007.55	-5.78762
KNI-51-7	15	3126.46	-6.65827	KNI-51-10	10	438.803	-6.61017	KNI-51-11	400	-57.4	-7.45	KNI-51-F	15	846	-5.97	KNI-51-G	25	624.947	-6.49217	KNI-51-H	10	3645.41	-6.4511	KNI-51-I	15	2156.83	-6.86366	30	aragonite	2886.73	-6.0277	KNI-51-O	15	1705.9	-5.49911	KNI-51-P	15	2004.32	-5.78697
KNI-51-7	20	3122	-5.23867	KNI-51-10	15	446.591	-6.33043	KNI-51-11	400	-57.1	-6.47	KNI-51-F	20	840	-7.67	KNI-51-G	30	621.892	-6.75474	KNI-51-H	13	3636.76	-6.25223	KNI-51-I	20	2151.44	-6.56906	40	aragonite	2878.74	-7.85029	KNI-51-O	20	1703.24	-6.40478	KNI-51-P	20	2001.1	-5.49812
KNI-51-7	25	3117.54	-6.63251	KNI-51-10	20	454.38	-6.57234	KNI-51-11	398	-56.7	-6.33	KNI-51-F	25	834	-6.3	KNI-51-G	35	618.85	-6.48205	KNI-51-H	16	3628.35	-6.59643	KNI-51-I	25	2146.05	-6.74269	50	aragonite	2870.75	-6.96846	KNI-51-O	25	1700.56	-6.11296	KNI-51-P	25	1997.87	-6.21631
KNI-51-7	30	3113.08	-6.74338	KNI-51-10	20	462.168	-6.61232	KNI-51-11	397	-56.4	-6.65	KNI-51-F	30	828	-6.57	KNI-51-G	40	615.823	-6.64803	KNI-51-H	20	3617.51	-7.28377	KNI-51-I	30	2140.65	-6.66347	60	aragonite	2862.77	-6.25762	KNI-51-O	30	1697.87	-6.38674	KNI-51-P	30	1994.65	-7.54811
KNI-51-7	35	3108.62	-6.40203	KNI-51-10	25	469.957	-6.71379	KNI-51-11	396	-56.1	-7.75	KNI-51-F	35	822	-5.56	KNI-51-G	45	612.81	-6.17407	KNI-51-H	23	3609.66	-6.93868	KNI-51-I	35	2135.26	-7.0076	70	aragonite	2854.78	-6.25169	KNI-51-O	35	1695.16	-5.59085	KNI-51-P	35	1991.42	-7.29426
KNI-51-7	40	3104.16	-7.00795	KNI-51-10	30	477.745	-6.10652	KNI-51-11	395	-55.7	-7.68	KNI-51-F	40	816	-5.98	KNI-51-G	50	609.81	-6.52235	KNI-51-H	26	3602.02	-6.99278	KNI-51-I	40	2129.87	-7.2138	80	aragonite	2846.79	-6.96264	KNI-51-O	40	1692.44	-4.84313	KNI-51-P	40	1988.2	-6.24665
KNI-51-7	45	3099.7	-6.59846	KNI-51-10	35	485.534	-6.09839	KNI-51-11	394	-55.4	-7.52	KNI-51-F	45	811	-6.13	KNI-51-G	55	606.824	-6.60921	KNI-51-H	30	3592.18	-7.30876	KNI-51-I	45	2124.48	-6.78523	90	aragonite	2838.8	-6.24493	KNI-51-O	45	1689.7	-4.9608	KNI-51-P	45	1984.97	-6.47904
KNI-51-7	50	3095.24	-6.48672	KNI-51-10	40	493.322	-5.74731	KNI-51-11	393	-55.1	-7.26	KNI-51-F	50	805	-5.88	KNI-51-G	60	603.851	-6.83995	KNI-51-H	33	3585.04	-7.09423	KNI-51-I	50	2119.09	-8.3056	100	aragonite	2830.81	-6.8428	KNI-51-O	50	1686.95	-6.15971	KNI-51-P	50	1981.74	-6.47109
KNI-51-7	55	3090.78	-5.7368	KNI-51-10	40	501.111	-6.31346	KNI-51-11	392	-54.8	-7.04	KNI-51-F	55	800	-6.09	KNI-51-G	65	600.891	-6.3054	KNI-51-H	36	3578.11	-6.92341	KNI-51-I	55	2113.7	-7.09228	110	aragonite	2822.82	-7.17925	KNI-51-O	55	1684.18	-6.27175	KNI-51-P	55	1978.52	-6.34038
KNI-51-7	60	3086.32	-6.9638	KNI-51-10	40	508.899	-5.38119	KNI-51-11	391	-54.6	-7.54	KNI-51-F	60	794	-6.94	KNI-51-G	70	597.944	-6.08825	KNI-51-H	40	3569.17	-7.81756	KNI-51-I	60	2108.31	-8.01048	120	aragonite	2814.83	-6.30314	KNI-51-O	60	1681.4	-6.51691	KNI-51-P	60	1975.29	-5.73425
KNI-51-7	65	3081.86	-5.57508	KNI-51-10	45	516.688	-6.17198	KNI-51-11	390	-54.4	-6.91	KNI-51-F	65	789	-6.73	KNI-51-G	75	595.011	-6.28463	KNI-51-H	43	3562.68	-6.99248	KNI-51-I	65	2102.92	-6.99632	130	aragonite	2806.84	-6.42028	KNI-51-O	65	1678.6	-5.82196	KNI-51-P	65	1972.07	-6.3416
KNI-51-7	70	3077.4	-6.77659	KNI-51-10	50	524.476	-6.23541	KNI-51-11	390	-54.2	-7.64	KNI-51-F	70	783	-6.79	KNI-51-G	80	592.09	-7.25778	KNI-51-H	46	3556.37	-6.92935	KNI-51-I	70	2097.53	-5.71895	140	aragonite	2798.85	-6.5528	KNI-51-O	70	1675.79	-6.17668	KNI-51-P	70	1968.84	-7.06261
KNI-51-7	75	3072.94	-6.43708	KNI-51-10	50	532.265	-6.40818	KNI-51-11	389	-54	-7.22	KNI-51-F	75	778	-6.4	KNI-51-G	85	589.181	-6.46336	KNI-51-H	50	3548.24	-7.37374	KNI-51-I	75	2092.14	-5.21401	150	aragonite	2790.86	-6.91597	KNI-51-O	75	1672.96	-5.95091	KNI-51-P	75	1965.62	-6.24722
KNI-51-7	80	3068.48	-6.76955	KNI-51-10	55	540.053	-6.01303	KNI-51-11	388	-53.7	-7.04	KNI-51-F	80	773	-6.85	KNI-51-G	90	586.285	-6.37326	KNI-51-H	53	3542.32	-7.34794	KNI-51-I	80	2086.74	-4.7098	160	aragonite	2782.88	-7.49086	KNI-51-O	80	1670.12	-7.21859	KNI-51-P	80	1962.39	-6.34739
KNI-51-7	85	3064.02	-6.02752	KNI-51-10	60	547.842	-6.66792	KNI-51-11	387	-53.4	-7.13	KNI-51-F	85	768	-6.47	KNI-51-G	100	580.53	-7.12883	KNI-51-H	56	3536.57	-7.26945	KNI-51-I	85	2081.35	-7.21859	170	aragonite	2774.89	-6.86681	KNI-51-O	85	1667.26	-5.31822	KNI-51-P	85	1959.17	-6.46128
KNI-51-7	90	3059.56	-7.0413	KNI-51-10	65	547.842	-6.57035	KNI-51-11	386	-53.1	-7.49	KNI-51-F	90	763	-6.59	KNI-51-G	105	577.67	-6.02331	KNI-51-H	60	3529.14	-6.97789	KNI-51-I	90	2075.96	-6.91441	180	aragonite	2766.9	-6.95381	KNI-51-O	90	1664.39	-7.24607	KNI-51-P	90	1955.94	-5.87171
KNI-51-7	95	3055.1	-6.51954	KNI-51-10	70	555.63	-6.54366	KNI-51-11	385	-52.7	-6.9	KNI-51-F	95	758	-6.54	KNI-51-G	110	574.823	-5.60328	KNI-51-H	63	3523.74	-6.76892	KNI-51-I	90	2075.96	-6.92445	190	aragonite	2758.91	-7.07043	KNI-51-O	95	1661.5	-6.3467	KNI-51-P	95	1952.72	-5.50465
KNI-51-7	105	3046.18	-6.321	KNI-51-10	75	563.419	-6.79637	KNI-51-11	384	-52.4	-7.54	KNI-51-F	100	753	-7.78	KNI-51-G	115	571.987	-6.51619	KNI-51-H	66	3518.47	-6.78058	KNI-51-I	95	2070.57	-6.69143	200	aragonite	2750.92	-6.93208	KNI-51-O	100	1658.6	-6.04439	KNI-51-P	100	1949.49	-5.49181
KNI-51-7	110	3041.72	-6.74023	KNI-51-10	80	571.207	-6.59487	KNI-51-11	383	-52.1	-7.72	KNI-51-F	105	748	-6.79	KNI-51-G	120	569.162	-6.51708	KNI-51-H	70	3511.65	-8.15642	KNI-51-I	100	2065.18	-7.12883	210	aragonite	2742.93	-7.13144	KNI-51-O	105	1655.68	-6.75378	KNI-51-P	105	1946.26	-6.04663
KNI-51-7	115	3037.26	-6.66313	KNI-51-10	80	578.996	-6.6958	KNI-51-11	382	-51.8	-7.4	KNI-51-F	110	743	-6.88	KNI-51-G	125	566.349	-6.19724	KNI-51-H	73	3506.68	-6.30533	KNI-51-I	105	2059.79	-6.80399	220	aragonite	2734.94	-7.72348	KNI-51-O	110	1652.75	-6.07049	KNI-51-P	110	1943.04	-5.26861
KNI-51-7	120	3032.8	-6.24598	KNI-51-10	85	586.784	-6.68525	KNI-51-11	381	-51.6	-7.44	KNI-51-F	115	739	-7.21	KNI-51-G	130	563.548	-6.26584	KNI-51-H	76	3501.82	-6.51535	KNI-51-I	110	2054.4	-6.32421	230	aragonite	2726.95	-7.06159	KNI-51-O	115	1649.8	-6.23314	KNI-51-P	115	1939.81	-5.88757
KNI-51-7	125	3028.34	-5.36285	KNI-51-10	90	594.573	-6.90789	KNI-51-11	380	-51.4	-7.53	KNI-51-F	120	734	-7.21	KNI-51-G	135	560.757	-6.21123	KNI-51-H	80	3495.52	-7.56966	KNI-51-I	115	2049.01	-6.88755	240	aragonite	2718.96	-6.97189	KNI-51-O	120	1646.84	-5.93469	KNI-51-P	120	1936.59	-5.76383
KNI-51-7	130	3023.88	-7.57361	KNI-51-10	95	602.361	-6.51909	KNI-51-11	380	-51.2	-7.61	KNI-51-F	125	729	-7.57	KNI-51-G	140	557.977	-6.90092	KNI-51-H	83	3490.91	-6.33614	KNI-51-I	120	2043.62	-6.79996	250	aragonite	2710.97	-7.66101	KNI-51-O	125	1643.86	-5.78502	KNI-51-P	125	1933.36	-6.16785
KNI-51-7	135	3019.42	-6.9848	KNI-51-10	100	610.15	-7.32381	KNI-51-11	379	-50.7	-7.56	KNI-51-F	130	725	-8.04	KNI-51-G	145	555.208	-6.01705	KNI-51-H	86	3486.39	-6.75918	KNI-51-I	125	2038.22	-6.47778	260	aragonite	2702.99	-7.16449	KNI-51-O	130	1640.87	-5.64167	KNI-51-P	130	1930.14	-6.1941
KNI-51-7	140	3014.96	-7.00123	KNI-51-10	105	610.15	-7.27153	KNI-51-11	378	-50.4	-7.76	KNI-51-F	140	716	-7.61	KNI-51-G	150	552.45	-5.76096	KNI-51-H	90	3480.5	-7.49169	KNI-51-I	130	2032.83	-7.21553	270	aragonite	2695	-6.70612	KNI-51-O	135	1637.86	-5.9044	KNI-51-P	135	1926.91	-6.7284
KNI-51-7	145	3010.5	-6.30631	KNI-51-10	110	617.938	-7.22286	KNI-51-11	377	-50.3	-7.84	KNI-51-F	145	712	-7.27	KNI-51-G	155	549.702	-5.76889	KNI-51-H	93	3476.18	-6.05594	KNI-51-I	135	2027.44	-6.35855	280	aragonite	2687.01	-6.72826	KNI-51-O	140	1634.84	-6.80718	KNI-51-P	140	1923.69	-5.44941
KNI-51-7	150	3006.04	-6.30697	KNI-51-10	115	625.727	-6.94681	KNI-51-11	376	-49.5	-7.58	KNI-51-F	150	707	-7.14	KNI-51-G	160	546.965	-6.66402	KNI-51-H	96	3471.93	-6.32673	KNI-51-I	140	2022.05	-6.64203	290	aragonite	2679.02	-7.27072	KNI-51-O	145	1631.8	-7.05145	KNI-51-P	145	1920.46	-5.71942
KNI-51-7	155	3001.58	-6.55182	KNI-51-10	120	633.515	-6.98623	KNI-51-11	375	-49	-7.48	KNI-51-F	155	703	-7.23	KNI-51-G	165	544.238	-5.97404	KNI-51-H	100	3466.37	-7.30876	KNI-51-I	150	2011.27	-6.81504	300	aragonite	2671.03	-6.32289	KNI-51-O	150	1628.75	-6.22442	KNI-51-P	150	1917.23	-5.88557
KNI-51-7	160	2997.12	-7.01534	KNI-51-10	125	641.304	-7.68572	KNI-51-11	374	-48	-7.4	KNI-51-F	160	699	-8.26	KNI-51-G	170	541.52	-5.72045	KNI-51-H	103	3462.27	-6.69285	KNI-51-I	155	2005.88	-6.9506	310	aragonite	2663.04	-6.04298	KNI-51-O	155	1625.68	-7.22912	KNI-51-P	155	1914.01	-5.78064
KNI-51-7	165	2992.66	-6.31526	KNI-51-10	130	649.092	-7.00461	KNI-51-11	373	-47.5	-7.22	KNI-51-F	165	695	-7.75	KNI-51-G	175	538.813	-6.26709	KNI-51-H	106	3458.21	-6.60587	KNI-51-I	160	2000.49	-7.32476	320	aragonite	2655.05	-6.93229	KNI-51-O	160	1622.6	-6.65536	KNI-51-P	160	1910.78	-6.22141
KNI-51-7	170	2988.2	-7.03741	KNI-51-10	140	656.881	-7.45349	KNI-51-11	372	-47	-7.18	KNI-51-F	170	691	-8.48	KNI-51-G	180	536.116	-6.13423	KNI-51-H	110	3452.88	-7.08685	KNI-51-I	165	1995.1	-6.62848	330	aragonite	2647.06	-6.73948	KNI-51-O	165	1619.5	-6.35864	KNI-51-P	165	1907.56	-5.76095
KNI-51-7	175	2983.74	-6.18703	KNI-51-10	145	664.669	-7.33071	KNI-51-11	371	-46	-6.99	KNI-51-F	175	686	-7.84	KNI-51-G	185	533.428	-6.01997	KNI-51-H	113	3448.92	-6.1993	KNI-51-I	170	1989.71	-7.29884	340	aragonite	2639.07	-6.7499	KNI-51-O	170	1616.39	-6.20565	KNI-51-P	170	1904.33	-5.62338
KNI-51-7	180	2979.28	-6.96495	KNI-51-10	150	672.458	-7.3037	KNI-51-11	370	-45.5	-6	KNI-51-F	180	682	-8.03	KNI-51-G	190	530.749	-5.37603	KNI-51-H	116	3444.99	-6.45448	KNI-51-I	175	1984.32	-6.85423	350	aragonite	2631.09	-6.16769	KNI-51-O	175	1613.26	-6.02291	KNI-51-P	175	1901.11	-5.82268
KNI-51-7	185	2974.82	-5.78754	KNI-51-10	155	680.246	-7.15577	KNI-51-11	370	-45	-6.21	KNI-51-F	185	678	-7.16	KNI-51-G	195	528.08	-6.1108	KNI-51-H	120	3439.78	-6.69601	KNI-51-I	180	1978.92	-6.53907	360	aragonite	2623.1	-6.99777	KNI-51-O	180	1610.12	-6.30792	KNI-51-P	180	1897.88	-5.87006
KNI-51-7	190	2970.36	-7.33402	KNI-51-10	160	688.035	-7.33487	KNI-51-11	369	-44	-7.05	KNI-51-F	190	675	-8	KNI-51-G	200	525.42	-6.97589	KNI-51-H	123	3435.9	-6.58736	KNI-51-I	190	1968.14	-6.97865	370	aragonite	2615.11	-7.27853	KNI-51-O	185	1606.96	-5.92357	KNI-51-P	185	1894.66	-5.97511
KNI-51-7	195	2965.9	-6.57066	KNI-51-10	165	688.035	-7.30471	KNI-51-11	368	-43.5	-6.71	KNI-51-F	195	671	-6.99	KNI-51-G	205	522.769	-5.50946	KNI-51-H	126	3432.02	-6.57719	KNI-51-I	190	1968.14	-6.89735	380	aragonite	2607.12	-7.97271	KNI-51-O	190	1603.79	-5.22039	KNI-51-P	190	1891.43	-5.39697
KNI-51-7	200	2961.44	-7.10805	KNI-51-10	170	695.823	-7.34654	KNI-51-11	367	-43	-6.77	KNI-51-F	200	667	-7.63	KNI-51-G	210	520.127	-5.72473	KNI-51-H	130	3426.85	-7.2118	KNI-51-I	195	1962.75	-5.55592	390	aragonite	2599.13	-7.31578	KNI-51-O	195	1600.6	-6.49923	KNI-51-P	195	1888.21	-6.15121
KNI-51-7	205	2956.98	-5.49715	KNI-51-10	175	703.612	-7.24238	KNI-51-11	366	-42	-6.6	KNI-51-F	205	663	-7.19	KNI-51-G	215	517.493	-6.41528	KNI-51-H	133	3422.97	-6.72259	KNI-51-I	200	1957.36	-6.39613	400	aragonite	2591.14	-7.06323	KNI-51-O	200	1597.4	-5.96716	KNI-51-P	200	1884.98	-6.11984
KNI-51-7	210	2952.52	-6.765	KNI-51-10	180	711.4	-7.06885	KNI-51-11	365	-41	-6.95	KNI-51-F	210	659	-8.21	KNI-51-G	220	514.868	-6.38613	KNI-51-H	136	3419.07	-5.77284	KNI-51-I	205	1951.97	-5.48313	410	aragonite	2583.15	-6.4936	KNI-51-O	205	1594.18	-6.66559	KNI-51-P	205	1881.75	-6.36803
KNI-51-7	215	2948.06	-4.7425	KNI-51-10	180	719.189	-7.03629	KNI-51-11	360	-37	-6.37	KNI-51-F	215	655	-7.44	KNI-51-G	225	512.252	-5.59715	KNI-51-H	140	3413.84	-6.57505	KNI-51-I	210	1946.58	-6.24291	420	aragonite	2575.16	-6.52024	KNI-51-O	210	1590.95	-6.18316	KNI-51-P	210	1878.53	-6.67319
KNI-51-7	220	2943.6	-7.0182	KNI-51-10	185	726.977	-6.89676	KNI-51-11	357	-36.5	-6.88	KNI-51-F	220	652	-7.32	KNI-51-G	230	509.644	-6.28417	KNI-51-H	143	3409.88	-6.91903	KNI-51-I	215	1941.19	-6.42313					KNI-51-O	215	1587.7	-6.07173	KNI-51-P	215	1875.3	-6.84379
KNI-51-7	225	2939.14	-6.5149	KNI-51-10	190	734.766	-6.52659	KNI-51-11	356	-36	-7.22	KNI-51-F	225	648	-8.03	KNI-51-G	231	509.123	-6.55306	KNI-51-H	146	3405.89	-6.69114	KNI-51-I	220	1935.8	-5.68341					KNI-51-O	220	1584.44	-6.84102	KNI-51-P	220	1872.08	-5.81886
KNI-51-7	230	2934.68	-6.51456	KNI-51-10	195	742.554	-6.42911	KNI-51-11	355	-35.7	-7.18	KNI-51-F	230	644	-7.84	KNI-51-G	232	508.603	-5.79636	KNI-51-H	150	3400.51	-6.93091	KNI-51-I	225	1930.4	-7.093					KNI-51-O	225	1581.16	-5.68404	KNI-51-P	225	1868.85	-7.00306
KNI-51-7	235	2930.22	-5.48853	KNI-51-10	200	750.343	-6.78094	KNI-51-11	354	-35.4	-6.8	KNI-51-F	235	640	-7.54	KNI-51-G	233	508.083	-6.64203	KNI-51-H	153	3396.41	-6.60287	KNI-51-I	230	1925.01	-7.29985					KNI-51-O	230	1577.87	-6.00789	KNI-51-P	230	1865.63	-6.72284
KNI-51-7	240	2925.76	-7.03276	KNI-51-10	205	758.131	-6.98633	KNI-51-11	353	-35.1	-7.23	KNI-51-F	240	637	-6.99	KNI-51-G	234	507.563	-7.11484	KNI-51-H	156	3392.25	-6.15597	KNI-51-I	235	1919.62	-7.13103					KNI-51-O	235	1574.56	-6.74353	KNI-51-P	235	1862.4	-6.46037
KNI-51-7	245	2921.3	-6.85856	KNI-51-10	210	765.92	-7.171	KNI-51-11	352	-34.5	-7.5	KNI-51-F	245	633	-7.24	KNI-51-G	235	507.043	-7.1998	KNI-51-H	160	3386.61	-6.65002	KNI-51-I	240	1914.23	-7.29976					KNI-51-O	240	1571.24	-6.57367	KNI-51-P	240	1859.18	-6.08509
KNI-51-7	250	2916.84	-7.36942	KNI-51-10	215	773.708	-6.99246	KNI-51-11	351	-34	-7.01	KNI-51-F	250	630	-7.52	KNI-51-G	236	506.524	-6.93291	KNI-51-H	163	3382.3	-6.72965	KNI-51-I	245	1908.84	-6.18262					KNI-51-O	245	1567.9	-5.80588	KNI-51-P	245	1855.95	-6.28161
KNI-51-7	255	2912.38	-6.99298	KNI-51-10	220	781.497	-7.24338	KNI-51-11	350	-33.8	-7.09	KNI-51-F	255	626	-7.36	KNI-51-G	237	506.006	-7.26278	KNI-51-H	166	3377.91	-6.4243	KNI-51-I	250	1903.45	-6.52496					KNI-51-O	250	1564.55	-6.9852	KNI-51-P	250	1852.72	-6.68767
KNI-51-7	260	2907.92	-6.8446	KNI-51-10	225	789.285	-7.26423	KNI-51-11	350	-33.6	-7.02	KNI-51-F	260	622	-6.95	KNI-51-G	238	505.487	-7.17581	KNI-51-H	170	3371.92	-6.9659	KNI-51-I	255	1898.06	-6.35311					KNI-51-O	255	1561.18	-5.95515	KNI-51-P	255	1849.5	-7.21835
KNI-51-7	265	2903.46	-6.84099	KNI-51-10	230	797.074	-7.58821	KNI-51-11	350	-33.4	-6.91	KNI-51-F	265	619	-7.41	KNI-51-G	240	504.451	-6.62004	KNI-51-H	173	3367.32	-6.80968	KNI-51-I	260	1892.67	-6.14623					KNI-51-O	260	1557.8	-5.51808	KNI-51-P	260	1846.27	-7.04244
KNI-51-7	270	2899	-6.3956	KNI-51-10	230	804.862	-7.29344	KNI-51-11	349	-33.2	-6.83	KNI-51-F	270	615	-7.93	KNI-51-G	240	504.451	-7.07186	KNI-51-H	176	3362.62	-6.73597	KNI-51-I	265	1887.28	-6.52258					KNI-51-O	265	1554.4	-5.94339	KNI-51-P	265	1843.05	-6.14744
KNI-51-7	275	2894.54	-6.76015	KNI-51-10	235	812.651	-7.01819	KNI-51-11	348	-32	-5.64	KNI-51-F	275	612	-6.67	KNI-51-G	241	503.934	-6.57505	KNI-51-H	180	3356.19	-7.04887	KNI-51-I	270	1881.89	-6.63637					KNI-51-O	270	1550.99	-6.32245	KNI-51-P	270	1839.82	-6.32577
KNI-51-7	280	2890.08	-7.04263	KNI-51-10	240	820.439	-7.12094	KNI-51-11	347	-31.5	-5.77	KNI-51-F	280	608	-7.3	KNI-51-G	242	503.417	-7.14583	KNI-51-H	183	3351.23	-6.49695	KNI-51-I	275	1876.49	-6.26576					KNI-51-O	275	1547.56	-5.45272	KNI-51-P	275	1836.6	-7.06622
KNI-51-7	285	2885.62	-6.71995	KNI-51-10	245	828.228	-7.19111	KNI-51-11	346	-31	-6.73	KNI-51-F	285	605	-7.02	KNI-51-G	243	502.9	-7.27477	KNI-51-H	186	3346.15	-6.69756	KNI-51-I	280	1871.1	-6.77198					KNI-51-O	280	1544.12	-6.23174	KNI-51-P	280	1833.37	-6.77724
KNI-51-7	290	2881.16	-6.54681	KNI-51-10	250	836.016	-6.6395	KNI-51-11	345	-30.5	-7.39	KNI-51-F	290	601	-7.32	KNI-51-G	244	502.383	-7.16182	KNI-51-H	190	3339.17	-7.05086	KNI-51-I	285	1865.71	-6.61331					KNI-51-O	285	1540.66	-5.47721	KNI-51-P	285	1830.15	-6.44516
KNI-51-7	290	2881.16	-6.67977	KNI-51-10	255	843.805	-7.49069	KNI-51-11	344	-30	-7.41	KNI-51-F	295	598	-6.78	KNI-51-G	245	501.867	-6.93991	KNI-51-H	193	3333.78	-6.2212	KNI-51-I	290	1860.32	-6.36637					KNI-51-O	290	1537.19	-4.98158	KNI-51-P	290	1826.92	-6.87145
KNI-51-7	295	2876.7	-6.80072	KNI-51-10	260	851.593	-7.20632	KNI-51-11	343	-29	-7.32	KNI-51-F	300	594	-6.64	KNI-51-G	246	501.351	-6.76798	KNI-51-H	196	3328.25	-6.48815	KNI-51-I	290	1860.32	-6.35231					KNI-51-O	295	1533.7	-5.44566	KNI-51-P	295	1823.7	-6.77411
KNI-51-7	300	2872.24	-7.37865	KNI-51-10	265	859.382	-7.41529	KNI-51-11	342	-28	-7.7	KNI-51-F	305	591	-6.98	KNI-51-G	247	500.835	-6.36514	KNI-51-H	200	3320.64	-6.54207	KNI-51-I	295	1854.93	-6.49408					KNI-51-O	300	1530.2	-5.29582	KNI-51-P	300	1820.47	-7.43202
KNI-51-7	305	2867.78	-7.32537	KNI-51-10	270	867.17	-6.59078	KNI-51-11	341	-27	-7.54	KNI-51-F	310	588	-7.14	KNI-51-G	248	500.32	-6.9679	KNI-51-H	203	3314.75	-6.37226	KNI-51-I	300	1849.54	-6.84994					KNI-51-O	305	1526.68	-4.94253	KNI-51-P	305	1817.24	-6.75278
KNI-51-7	310	2863.32	-7.26202	KNI-51-10	275	874.959	-7.1891	KNI-51-11	340	-26.5	-6.99	KNI-51-F	315	584	-6.7	KNI-51-G	249	499.805	-6.9649	KNI-51-H	206	3308.69	-6.31319	KNI-51-I	305	1844.15	-6.34204					KNI-51-O	310	1523.15	-6.05691	KNI-51-P	310	1814.02	-6.54648
KNI-51-7	315	2858.86	-6.80528	KNI-51-10	280	874.959	-7.18608	KNI-51-11	340	-26	-6.73	KNI-51-F	320	581	-6.93	KNI-51-G	250	499.29	-6.67601	KNI-51-H	210	3300.35	-6.719	KNI-51-I	310	1838.76	-6.55206					KNI-51-O	315	1519.6	-5.46046	KNI-51-P	315	1810.79	-6.91287
KNI-51-7	320	2854.4	-7.26501	KNI-51-10	285	882.747	-7.08713	KNI-51-11	339	-25	-7.42	KNI-51-F	325	577	-7.01	KNI-51-G	251	498.776	-6.54707	KNI-51-H	213	3293.88	-6.59258	KNI-51-I	315	1833.37	-6.89657					KNI-51-O	320	1516.04	-6.62757	KNI-51-P	320	1807.57	-7.11883
KNI-51-7	325	2849.94	-6.86929	KNI-51-10	290	890.536	-7.48265	KNI-51-11	338	-24	-7.21	KNI-51-F	330	574	-6.87	KNI-51-G	252	498.261	-6.48609	KNI-51-H	216	3287.23	-7.0841	KNI-51-I	320	1827.98	-7.17981					KNI-51-O	325	1512.46	-6.09968	KNI-51-P	325	1804.34	-6.75064
KNI-51-7	330	2845.48	-7.49999	KNI-51-10	295	898.324	-6.71048	KNI-51-11	337	-23	-6.2	KNI-51-F	335	570	-6.57	KNI-51-G	253	497.748	-6.39213	KNI-51-H	220	3278.05	-7.17182	KNI-51-I	325	1822.59	-6.99273					KNI-51-O	380	1472.12	-6.51437	KNI-51-P	330	1801.12	-6.75655
KNI-51-7	335	2841.02	-7.2271	KNI-51-10	300	906.113	-6.91967	KNI-51-11	336	-22	-6.67	KNI-51-F	340	567	-6.55	KNI-51-G	254	497.234	-6.717	KNI-51-H	223	3270.94	-6.9043	KNI-51-I	330	1817.19	-7.26572					KNI-51-O	405	1453.18	-6.41125	KNI-51-P	335	1797.89	-6.44251
KNI-51-7	340	2836.56	-6.97825	KNI-51-10	305	906.113	-6.95184	KNI-51-11	335	-21	-7.83	KNI-51-F	345	563	-6.93	KNI-51-G	255	496.721	-6.65902	KNI-51-H	226	3263.62	-7.36095	KNI-51-I	335	1811.8	-7.23048					KNI-51-O	415	1445.5	-6.51504	KNI-51-P	340	1794.67	-6.3328
KNI-51-7	345	2832.1	-6.81181	KNI-51-10	310	913.901	-6.60712	KNI-51-11	334	-20	-7.21	KNI-51-F	350	560	-6.06	KNI-51-G	260	494.159	-6.85894	KNI-51-H	230	3253.52	-7.44371	KNI-51-I	340	1806.41	-6.40112					KNI-51-O	420	1441.64	-6.51585	KNI-51-P	345	1791.44	-6.8387
KNI-51-7	350	2827.64	-7.36159	KNI-51-10	310	921.69	-6.85157	KNI-51-11	333	-19	-6.33	KNI-51-F	355	556	-6.43	KNI-51-G	265	491.604	-6.45141	KNI-51-H	233	3245.69	-7.43706	KNI-51-I	345	1801.02	-7.13288					KNI-51-O	425	1437.76	-6.87751	KNI-51-P	350	1788.21	-6.60052
KNI-51-7	355	2823.18	-6.09606	KNI-51-10	315	929.478	-6.86245	KNI-51-11	332	-18	-5.02	KNI-51-F	360	553	-6.43	KNI-51-G	270	489.056	-6.41376	KNI-51-H	236	3237.63	-7.50367	KNI-51-I	350	1795.63	-7.24765					KNI-51-O	430	1433.87	-6.68401	KNI-51-P	355	1784.99	-4.96007
KNI-51-7	360	2818.72	-7.20328	KNI-51-10	320	937.267	-7.11367	KNI-51-11	331	-17.8	-7.14	KNI-51-F	365	549	-5.83	KNI-51-G	275	486.516	-6.92917	KNI-51-H	240	3226.51	-7.01488	KNI-51-I	355	1790.24	-6.39432					KNI-51-O	435	1429.96	-6.86115	KNI-51-P	360	1781.76	-6.32339
KNI-51-7	365	2814.26	-5.9297	KNI-51-10	325	945.055	-7.17078	KNI-51-11	330	-17.6	-6.93	KNI-51-F	370	546	-7.08	KNI-51-G	280	483.982	-7.37973	KNI-51-H	250	3196.78	-7.19781	KNI-51-I	360	1784.85	-6.82895					KNI-51-O	437	1428.4	-6.45952	KNI-51-P	365	1778.54	-6.60726
KNI-51-7	370	2809.8	-7.22219	KNI-51-10	330	952.844	-7.12576	KNI-51-11	330	-17.4	-6.94	KNI-51-F	375	542	-6.02	KNI-51-G	285	481.454	-7.25898					KNI-51-I	365	1779.46	-6.47501									KNI-51-P	370	1775.31	-6.90225
KNI-51-7	375	2805.34	-6.43509	KNI-51-10	330	960.632	-6.71436	KNI-51-11	330	-17.2	-7.06	KNI-51-F	380	539	-6.89	KNI-51-G	290	478.933	-6.70166					KNI-51-I	370	1774.07	-6.01706									KNI-51-P	375	1772.09	-6.20588
KNI-51-7	380	2800.88	-7.961	KNI-51-10	335	968.421	-6.39368	KNI-51-11	329	-16	-6.43	KNI-51-F	385	535	-6.17	KNI-51-G	295	476.419	-7.05389					KNI-51-I	380	1763.28	-7.52967									KNI-51-P	380	1768.86	-6.75004
KNI-51-7	385	2796.42	-6.82186	KNI-51-10	340	976.209	-6.88185	KNI-51-11	328	-15	-7.56	KNI-51-F	390	531	-6.91	KNI-51-G	300	473.91	-7.13983					KNI-51-I	385	1757.89	-6.13146									KNI-51-P	385	1765.64	-6.17734
KNI-51-7	390	2791.96	-8.08347	KNI-51-10	345	983.998	-7.12506	KNI-51-11	327	-14	-7.73	KNI-51-F	395	528	-6.68	KNI-51-G	305	471.407	-7.17313					KNI-51-I	390	1752.5	-5.97992									KNI-51-P	390	1762.41	-6.69104
KNI-51-7	395	2787.5	-6.90881	KNI-51-10	350	991.786	-6.9993	KNI-51-11	326	-13	-7.25	KNI-51-F	400	524	-6.94	KNI-51-G	310	468.911	-6.93587					KNI-51-I	395	1747.11	-6.46783									KNI-51-P	395	1759.19	-6.2448
KNI-51-7	400	2783.04	-7.91519	KNI-51-10	355	999.575	-6.85935	KNI-51-11	325	-12	-6.67	KNI-51-F	405	521	-6.08	KNI-51-G	315	466.42	-7.28983					KNI-51-I	400	1741.72	-6.50608									KNI-51-P	400	1755.96	-6.80584
KNI-51-7	405	2778.58	-7.21589	KNI-51-10	360	1007.36	-6.56831	KNI-51-11	324	-11.5	-6.83	KNI-51-F	410	517	-6.91	KNI-51-G	320	463.934	-7.58865					KNI-51-I	405	1736.33	-6.47706									KNI-51-P	405	1752.73	-6.5208
KNI-51-7	410	2774.12	-7.73199	KNI-51-10	365	1015.15	-6.56047	KNI-51-11	323	-11	-6.74	KNI-51-F	415	513	-6.5	KNI-51-G	325	461.454	-6.37114					KNI-51-I	410	1730.94	-6.00301									KNI-51-P	410	1749.51	-6.42104
KNI-51-7	415	2769.66	-7.35114	KNI-51-10	370	1022.94	-6.57383	KNI-51-11	322	-10	-6.13	KNI-51-F	420	509	-6.56	KNI-51-G	330	458.98	-6.52853					KNI-51-I	410	1730.94	-6.07127									KNI-51-P	415	1746.28	-6.00607
KNI-51-7	420	2765.2	-7.65333	KNI-51-10	375	1030.73	-6.83085	KNI-51-11	321	-9	-5.68	KNI-51-F	425	506	-6.22	KNI-51-G	335	456.51	-6.40016					KNI-51-I	415	1725.55	-5.69647									KNI-51-P	420	1743.06	-6.5223
KNI-51-7	425	2760.74	-6.16163	KNI-51-10	380	1030.73	-6.79045	KNI-51-11	320	-8.5	-7.33	KNI-51-F	430	502	-6.77	KNI-51-G	340	454.045	-6.77098					KNI-51-I	420	1720.16	-6.09025									KNI-51-P	425	1739.83	-5.66106
KNI-51-7	430	2756.28	-7.50328	KNI-51-10	385	1038.52	-6.85387	KNI-51-11	320	-8	-7.54	KNI-51-F	435	498	-6.15	KNI-51-G	345	451.585	-6.65284																	KNI-51-P	430	1736.61	-7.0373
KNI-51-7	435	2751.82	-7.74863	KNI-51-10	390	1046.31	-6.79459	KNI-51-11	310	0	-7.67	KNI-51-F	440	494	-6.1	KNI-51-G	350	449.13	-7.33834																	KNI-51-P	435	1733.38	-6.53302
KNI-51-7	440	2747.36	-7.57566	KNI-51-10	395	1054.09	-7.31396	KNI-51-11	300	5	-7.32	KNI-51-F	445	490	-6.38	KNI-51-G	355	446.679	-7.43424																	KNI-51-P	440	1730.16	-6.88158
KNI-51-7	445	2742.9	-6.87375	KNI-51-10	400	1061.88	-6.89554	KNI-51-11	300	5.5	-7.48	KNI-51-F	450	486	-6.98	KNI-51-G	360	444.233	-7.25578																	KNI-51-P	445	1726.93	-6.24459
KNI-51-7	450	2738.44	-7.24461	KNI-51-10	405	1069.67	-6.78953	KNI-51-11	290	11	-7.19	KNI-51-F	455	482	-7.01	KNI-51-G	365	441.791	-6.69476																	KNI-51-P	450	1723.7	-7.31577
KNI-51-7	455	2733.98	-7.53582	KNI-51-10	410	1077.46	-7.12921	KNI-51-11	280	16	-7.44	KNI-51-F	460	478	-6.59	KNI-51-G	370	439.352	-6.60363																	KNI-51-P	455	1720.48	-6.56157
KNI-51-7	460	2729.52	-7.56969	KNI-51-10	415	1085.25	-6.87685	KNI-51-11	270	20	-7.13	KNI-51-F	465	474	-7.12	KNI-51-G	375	436.918	-6.79116																	KNI-51-P	460	1717.25	-6.85988
KNI-51-7	465	2725.06	-6.78711	KNI-51-10	420	1093.04	-6.82153	KNI-51-11	260	27	-7.7	KNI-51-F	470	470	-7.41	KNI-51-G	380	434.488	-6.4561																	KNI-51-P	465	1714.03	-6.34717
KNI-51-7	470	2720.6	-7.8626	KNI-51-10	425	1100.83	-6.50836	KNI-51-11	250	33	-7.04	KNI-51-F	475	466	-7.07	KNI-51-G	385	432.061	-7.26984																	KNI-51-P	470	1710.8	-6.85058
KNI-51-7	475	2716.14	-7.99711	KNI-51-10	430	1108.61	-6.79148	KNI-51-11	240	38	-7.15	KNI-51-F	480	461	-7.4	KNI-51-G	390	429.637	-6.73119																	KNI-51-P	475	1707.58	-6.84845
KNI-51-7	480	2711.68	-7.90922	KNI-51-10	435	1108.61	-6.7832	KNI-51-11	230	44	-7.15	KNI-51-F	485	457	-7.13	KNI-51-G	395	427.217	-6.34658																	KNI-51-P	480	1704.35	-6.84893
KNI-51-7	485	2707.22	-7.70959	KNI-51-10	440	1116.4	-6.77421	KNI-51-11	220	48	-7.63	KNI-51-F	490	453	-7.13	KNI-51-G	400	424.8	-7.10584																	KNI-51-P	485	1701.13	-5.73561
KNI-51-7	490	2702.76	-7.65631	KNI-51-10	445	1124.19	-7.09088	KNI-51-11	210	52	-7.38	KNI-51-F	495	448	-6.82	KNI-51-G	405	422.386	-6.76549																	KNI-51-P	490	1697.9	-6.57314
KNI-51-7	495	2698.3	-7.23974	KNI-51-10	450	1131.98	-6.79045	KNI-51-11	200	55	-7.59	KNI-51-F	500	444	-6.24	KNI-51-G	410	419.975	-6.68952																	KNI-51-P	495	1694.68	-6.4519
KNI-51-7	500	2693.84	-7.15449	KNI-51-10	450	1139.77	-7.00178	KNI-51-11	190	60	-7.46	KNI-51-F	505	439	-7.26	KNI-51-G	415	417.566	-6.9242																	KNI-51-P	497	1693.39	-6.41246
KNI-51-7	505	2689.38	-6.92868	KNI-51-10	455	1147.56	-7.21285	KNI-51-11	180	64	-8.26	KNI-51-F	510	435	-6.51	KNI-51-G	420	415.16	-7.16482
KNI-51-7	510	2684.92	-6.374	KNI-51-10	460	1155.35	-7.16546	KNI-51-11	170	69	-8.08	KNI-51-F	515	430	-6.97	KNI-51-G	425	412.757	-6.94957
KNI-51-7	515	2680.46	-6.64881	KNI-51-10	465	1163.13	-6.58303	KNI-51-11	160	73	-7.55	KNI-51-F	520	426	-7.6	KNI-51-G	430	410.356	-6.55167
KNI-51-7	520	2676	-7.09968	KNI-51-10	470	1170.92	-6.86711	KNI-51-11	150	78	-7.98	KNI-51-F	525	421	-6.7	KNI-51-G	435	407.956	-6.32902
KNI-51-7	525	2671.54	-6.74145	KNI-51-10	475	1186.5	-7.12713	KNI-51-11	140	82	-7.32	KNI-51-F	530	416	-7.54	KNI-51-G	440	405.559	-6.62603
KNI-51-7	530	2667.08	-6.90039	KNI-51-10	480	1194.29	-6.23625	KNI-51-11	130	87	-7.73	KNI-51-F	535	411	-6.51	KNI-51-G	445	403.164	-7.26223
KNI-51-7	535	2662.62	-6.2342	KNI-51-10	485	1202.08	-7.1116	KNI-51-11	130	87.5	-7.73	KNI-51-F	540	406	-7.04	KNI-51-G	450	400.77	-6.72363
KNI-51-7	540	2658.16	-6.96984	KNI-51-10	490	1209.86	-6.82804	KNI-51-11	120	91	-7.38	KNI-51-F	545	401	-6.29	KNI-51-G	455	398.378	-6.76275
KNI-51-7	545	2653.7	-6.92501	KNI-51-10	495	1217.65	-6.6651					KNI-51-F	550	396	-6.79	KNI-51-G	460	395.987	-6.81096
KNI-51-7	550	2649.24	-7.25468	KNI-51-10	500	1225.44	-6.88165	KNI-51-11	110	132	-7.23	KNI-51-F	555	391	-6.31	KNI-51-G	465	393.597	-7.11042
KNI-51-7	555	2644.78	-5.86678	KNI-51-10	500	1233.23	-7.08466	KNI-51-11	100	141	-7.36	KNI-51-F	560	386	-6.78	KNI-51-G	470	391.208	-7.24742
KNI-51-7	560	2640.32	-7.55461	KNI-51-10	505	1241.02	-7.00426	KNI-51-11	100	141.5	-7.37	KNI-51-F	565	381	-6.46	KNI-51-G	475	388.821	-6.66695
KNI-51-7	565	2635.86	-6.33408	KNI-51-10	510	1248.81	-7.18411	KNI-51-11	90	148	-7.79	KNI-51-F	570	375	-5.52	KNI-51-G	480	386.434	-6.16022
KNI-51-7	570	2631.4	-7.3664	KNI-51-10	515	1256.6	-6.65971	KNI-51-11	80	153	-7.2	KNI-51-F	575	370	-6.28	KNI-51-G	485	384.047	-6.51605
KNI-51-7	575	2626.94	-5.97369	KNI-51-10	520	1264.38	-6.82878	KNI-51-11	70	158	-7.41	KNI-51-F	580	364	-6.22	KNI-51-G	490	381.661	-6.83531
KNI-51-7	580	2622.48	-6.28039	KNI-51-10	525	1264.38	-6.78941	KNI-51-11	60	163	-7.19	KNI-51-F	585	359	-5.97	KNI-51-G	495	379.276	-6.49119
KNI-51-7	585	2618.02	-5.80318	KNI-51-10	530	1272.17	-6.64666	KNI-51-11	50	168	-6.4	KNI-51-F	590	353	-6.51	KNI-51-G	500	376.89	-6.35214
KNI-51-7	590	2613.56	-7.68143	KNI-51-10	535	1279.96	-6.98417	KNI-51-11	40	173	-7.31	KNI-51-F	595	347	-5.21	KNI-51-G	505	374.504	-6.52562
KNI-51-7	595	2609.1	-7.67188	KNI-51-10	540	1287.75	-7.18776	KNI-51-11	30	178	-6.93	KNI-51-F	600	342	-6.12	KNI-51-G	510	372.119	-6.42366
KNI-51-7	600	2604.64	-7.00708	KNI-51-10	540	1295.54	-6.35328	KNI-51-11	20	183	-7.08	KNI-51-F	605	336	-6.3	KNI-51-G	515	369.733	-7.06298
KNI-51-7	605	2600.18	-7.49739	KNI-51-10	545	1303.33	-6.95702	KNI-51-11	20	183.5	-7.18	KNI-51-F	605	336	-6.3	KNI-51-G	520	367.346	-7.11484
KNI-51-7	610	2595.72	-6.79169	KNI-51-10	550	1311.12	-6.85171	KNI-51-11	10	188	-5.53	KNI-51-F	610	330	-6.3	KNI-51-G	525	364.959	-6.40665
KNI-51-7	615	2591.26	-7.37998	KNI-51-10	555	1311.12	-6.98521	KNI-51-11	0	193	-5.93	KNI-51-F	615	324	-6.14	KNI-51-G	530	362.572	-6.38821
KNI-51-7	620	2586.8	-7.74737	KNI-51-10	560	1318.9	-5.83091					KNI-51-F	620	318	-6.32	KNI-51-G	535	360.183	-7.21883
KNI-51-7	625	2582.34	-6.89994		565	1326.69	-6.02786									KNI-51-G	540	357.793	-7.2138
KNI-51-7	630	2577.88	-7.76394		570	1326.69	-6.12019									KNI-51-G	545	355.402	-6.42653
KNI-51-7	635	2573.42	-7.61103		575	1326.69	-6.14816									KNI-51-G	550	353.01	-6.35644
KNI-51-7	640	2568.96	-6.59945		580	1334.48	-6.5539									KNI-51-G	555	350.616	-6.56323
KNI-51-7	645	2564.5	-7.60288		585	1342.27	-6.2142									KNI-51-G	560	348.221	-7.38273
KNI-51-7	650	2560.04	-6.81887		590	1350.06	-6.87194									KNI-51-G	565	345.824	-6.82647
KNI-51-7	655	2555.58	-7.23118		595	1357.85	-6.42694									KNI-51-G	570	343.424	-7.38504
KNI-51-7	660	2551.12	-7.42075		600	1357.85	-7.01836									KNI-51-G	575	341.023	-6.71478
KNI-51-7	665	2546.66	-6.97363		605	1365.63	-6.39123									KNI-51-G	580	338.62	-6.63903
KNI-51-7	670	2542.2	-6.44345		610	1373.42	-5.88108									KNI-51-G	585	336.214	-6.85168
KNI-51-7	675	2537.74	-6.2236		615	1373.42	-6.2331									KNI-51-G	590	333.805	-7.15971
KNI-51-7	680	2533.28	-7.3935		620	1381.21	-4.87697									KNI-51-G	595	331.394	-6.952
KNI-51-7	685	2528.82	-7.52919		625	1382.77	-5.62707									KNI-51-G	600	328.98	-6.50808
KNI-51-7	690	2524.36	-6.76425													KNI-51-G	605	326.563	-6.40553
KNI-51-7	695	2519.9	-6.66695													KNI-51-G	610	324.143	-6.63434
KNI-51-7	700	2515.44	-6.80679													KNI-51-G	615	321.719	-6.88058
KNI-51-7	705	2510.98	-7.34533													KNI-51-G	620	319.292	-6.9509
KNI-51-7	710	2506.52	-7.26982													KNI-51-G	625	316.862	-6.62594
KNI-51-7	715	2502.06	-7.06434													KNI-51-G	630	314.428	-7.08972
KNI-51-7	720	2497.6	-7.37004													KNI-51-G	635	311.989	-7.43371
KNI-51-7	725	2493.14	-5.78932
KNI-51-7	730	2488.68	-6.2525
KNI-51-7	735	2484.22	-6.98137
KNI-51-7	740	2479.76	-7.05965
KNI-51-7	745	2475.3	-6.97077
KNI-51-7	750	2470.84	-7.20404
KNI-51-7	755	2466.38	-6.65278
KNI-51-7	760	2461.92	-7.5736
KNI-51-7	765	2457.46	-7.01496
KNI-51-7	770	2453	-6.9893
KNI-51-7	780	2444.08	-6.77553
KNI-51-7	785	2439.62	-6.69048
KNI-51-7	790	2435.16	-6.98476
KNI-51-7	795	2430.7	-6.87019
KNI-51-7	800	2426.24	-7.19572
KNI-51-7	805	2421.78	-6.49446
KNI-51-7	810	2417.32	-6.8138
KNI-51-7	815	2412.86	-6.88303
KNI-51-7	820	2408.4	-7.18161
KNI-51-7	825	2403.94	-6.88935
KNI-51-7	830	2399.48	-7.25316
KNI-51-7	835	2395.02	-6.58004
KNI-51-7	840	2390.56	-6.81909
KNI-51-7	845	2386.1	-6.34521
KNI-51-7	850	2381.64	-6.80197
KNI-51-7	855	2377.18	-6.94823
KNI-51-7	860	2372.72	-6.86821
KNI-51-7	865	2368.26	-7.10126
KNI-51-7	870	2363.8	-7.18296
KNI-51-7	875	2359.34	-6.59206
KNI-51-7	875	2359.34	-6.61009
KNI-51-7	880	2354.88	-7.2068
KNI-51-7	885	2350.42	-6.75201
KNI-51-7	890	2345.96	-6.75233
KNI-51-7	895	2341.5	-6.96576
KNI-51-7	900	2337.04	-7.48136
KNI-51-7	905	2332.58	-7.41729
KNI-51-7	910	2328.12	-7.25025
KNI-51-7	915	2323.66	-7.25897
KNI-51-7	920	2319.2	-7.33664
KNI-51-7	925	2314.74	-6.78889
KNI-51-7	930	2310.28	-7.41454
KNI-51-7	935	2305.82	-7.3989
KNI-51-7	940	2301.36	-7.52107
KNI-51-7	945	2296.9	-6.90779
KNI-51-7	950	2292.44	-6.78465
KNI-51-7	955	2287.98	-7.19285
KNI-51-7	960	2283.52	-6.87322
KNI-51-7	965	2279.06	-7.13406
KNI-51-7	970	2274.6	-6.54668
KNI-51-7	975	2270.14	-6.45534
KNI-51-7	980	2265.68	-7.54889
KNI-51-7	985	2261.22	-6.94956
KNI-51-7	990	2256.76	-7.22947
KNI-51-7	995	2252.3	-6.55742
KNI-51-7	1000	2247.84	-7.11212
KNI-51-7	1005	2243.38	-7.28423
KNI-51-7	1010	2238.92	-7.34096
KNI-51-7	1015	2234.46	-7.1456
KNI-51-7	1020	2230	-7.27525
KNI-51-7	1025	2225.54	-7.14313
KNI-51-7	1030	2221.08	-7.60862
KNI-51-7	1035	2216.62	-7.2988
KNI-51-7	1040	2212.16	-6.79818
KNI-51-7	1045	2207.7	-6.92987
KNI-51-7	1050	2203.24	-7.3943
KNI-51-7	1055	2198.78	-6.91421
KNI-51-7	1060	2194.32	-7.13919
KNI-51-7	1065	2189.86	-6.40243
KNI-51-7	1070	2185.4	-6.82209
KNI-51-7	1075	2180.94	-7.19896
KNI-51-7	1080	2176.48	-6.74644
KNI-51-7	1085	2172.02	-6.67927
KNI-51-7	1090	2167.56	-7.14726
KNI-51-7	1095	2163.1	-6.83015
KNI-51-7	1100	2158.64	-6.6379
KNI-51-7	1105	2154.18	-6.58024
KNI-51-7	1110	2149.72	-6.47666
KNI-51-7	1115	2145.26	-6.45957
KNI-51-7	1120	2140.8	-5.90497
